# Supplementary material for: Diet Quality and Its Relationship with Weight Characteristics in Pregnant Japanese Women: A Single-Center Birth Cohort Study
Source: Nutrients. 2023 Apr 10;15(8):1827. doi: 10.3390/nu15081827 (PMC10142925; doi:10.3390/nu15081827)
Supplement: Supplementary file 1 [file nutrients-15-01827-s001.zip]

Archive with 1 entries (1 files):
- SupplementaryFile_Diet_quality_20230328.pptx
